# Supplementary material for: Stripe-Patterned Al/PDMS Triboelectric Nanogenerator for a High-Sensitive Pressure Sensor and a Novel Two-Digit Switch with Surface-Edge Enhanced Charge Transfer Behavior
Source: Nanomaterials (Basel). 2025 May 19;15(10):760. doi: 10.3390/nano15100760 (PMC12113814; doi:10.3390/nano15100760)
Supplement: Supplementary file 1 [file nanomaterials-15-00760-s001.zip]

Archive with 1 entries (1 files):
- nanomaterials-3599197-supplementary.pdf
